# Supplementary material for: Primary Astrocytic Tumours and Paired Recurrences have Similar Biological Features in IDH1, TP53 and TERTp Mutation and MGMT, ATRX Loss
Source: Sci Rep. 2017 Oct 12;7:13038. doi: 10.1038/s41598-017-13272-9 (PMC5638900; doi:10.1038/s41598-017-13272-9)
Supplement: Supplementary file 2 — Datset 1 [file 41598_2017_13272_MOESM2_ESM.xlsx]

## Sheet: Sheet1
Supplementary Table S1. IDH1, TP53 and TERTp mutation and MGMT and ATRX loss in astrocytic tumour.
patient	tumour salmple	IDH1	TP53(exon5-8)	TERT promoter	MGMT	ATRX
1	Prim	R132H	V216M	WT	+	+
	Rec	R132H	V216M	WT	-	+
2	Prim	R132H	R175H+R273C	WT	-	-
	Rec	R132H	R175H+R273C	WT	-	-
3	Prim	R132H	WT	WT	+	+
	Rec	R132H	WT	WT	+	+
	Rec	R132H	WT	WT	+	+
4	Prim	WT	WT	WT	+	+
	Rec	WT	R273Y	WT	+	+
5	Prim	WT	WT	WT	-	+
	Rec	WT	WT	WT	+	-
6	Prim	WT	WT	WT	-	+
	Rec	WT	WT	c228T(-124bp)	-	+
7	Prim	R132H	R273C	WT	+	-
	Rec	R132H	WT	WT	+	-
8	Prim	WT	WT	c228T(-124bp)	+	+
	Rec	WT	WT	WT	-	+
9	Prim	R132H	WT	WT	-	-
	Rec	R132H	WT	WT	-	-
10	Prim	WT	WT	c228T(-124bp)	+	+
	Rec	WT	WT	c228T(-124bp)	+	+
11	Prim	WT	WT	C250T(-146bp)	+	-
	Rec	WT	WT	C250T(-146bp)	-	+
12	Prim	R132H	WT	WT	-	-
	Rec	R132H	R273C	WT	-	-
13	Prim	R132H	R273C	WT	-	-
	Rec	R132H	R273C	WT	-	-
14	Prim	WT	WT	C250T(-146bp)	-	+
	Rec	WT	WT	C250T(-146bp)	-	+
15	Prim	WT	R273H	WT	-	+
	Rec	WT	R273H	WT	-	+
16	Prim	WT	WT	WT	+	+
	Rec	WT	WT	WT	+	+
17	Prim	R132H	H193R	WT	-	-
	Rec	R132H	H193R	WT	-	+
18	Prim	R132H	R175H	WT	-	+
	Rec	R132H	R175H	WT	+	-
19	Prim	R132H	R273C	WT	-	-
	Rec	R132H	R273C	WT	+	+
20	Prim	R132H	WT	WT	-	-
	Rec	R132H	WT	WT	-	-
21	Prim	WT	WT	c228T(-124bp)	+	+
	Rec	WT	WT	c228T(-124bp)	+	+
22	Prim	WT	R306	WT	+	+
	Rec	WT	WT	WT	+	+
23	Prim	WT	R306	WT	-	-
	Rec	WT	R306	WT	-	-
24	Prim	R132H	R306	WT	-	+
	Rec	R132H	WT	WT	-	-
25	Prim	R132H	R273C	WT	+	-
	Rec	R132H	R273C	WT	+	+
26	Prim	WT	WT	WT	-	+
	Rec	WT	WT	WT	+	+
27	Prim	WT	WT	C228T(-124bp)	-	+
	Rec	WT	WT	C228T(-124bp)	-	+
28	Prim	R132H	C275F	WT	+	-
	Rec	R132H	C275F	WT	+	-
29	Prim	WT	WT	c228T(-124bp)	-	+
	Rec	WT	WT	c228T(-124bp)	-	+
30	Prim	R132H	R273C	WT	-	-
	Rec	R132H	R273C	WT	+	+
31	Prim	WT	WT	C228T(-124bp)	-	+
	Rec	WT	WT	C228T(-124bp)	-	-
32	Prim	WT	WT	WT	-	+
	Rec	WT	WT	WT	-	+
33	Prim	WT	WT	WT	-	+
	Rec	WT	WT	WT	-	+
34	Prim	WT	WT	c228T(-124bp)	-	+
	Rec	WT	WT	c228T(-124bp)	-	+
35	Prim	R132H	WT	C250T(-146bp)	-	+
	Rec	R132H	P177R	C228T(-124bp)	-	+
36	Prim	WT	WT	C228T(-124bp)	-	+
	Rec	WT	WT	C228T(-124bp)	-	+
37	Prim	WT	WT	C228T(-124bp)	-	+
	Rec	WT	WT	C228T(-124bp)	-	+
38	Prim	R132H	WT	C228T(-124bp)	+	+
	Rec	R132H	WT	C228T(-124bp)	-	+
39	Prim	R132H	I195T+R273C	WT	+	+
	Rec	R132H	I195T	WT	+	+
40	Prim	WT	WT	WT	-	-
	Rec	WT	WT	WT	-	-
41	Prim	WT	WT	WT	-	+
	Rec	WT	WT	WT	-	+
42	Prim	WT	WT	C228T(-124bp)	-	+
	Rec	WT	WT	C228T(-124bp)	-	+
43	Prim	R132H	WT	C228T(-124bp)	-	+
	Rec	R132H	WT	C228T(-124bp)	-	+
44	Prim	R132H	WT	WT	+	+
	Rec	R132H	WT	WT	-	-
45	Prim	WT	WT	WT	+	-
	Rec	WT	WT	C228T(-124bp)	+	+
46	Prim	WT	R273C	WT	-	+
	Rec	WT	R273C	WT	+	+
47	Prim	R132H	R273C	WT	-	+
	Rec	R132H	R273C	WT	-	+
Prim, primary; Rec, recurrence.WT (wild type); + positive; - negative.
